# Supplementary material for: Nuclear export of the pre-60S ribosomal subunit through single nuclear pores observed in real time
Source: Nat Commun. 2021 Oct 27;12:6211. doi: 10.1038/s41467-021-26323-7 (PMC8551241; doi:10.1038/s41467-021-26323-7)
Supplement: Supplementary file 7 — Source Data [file 41467_2021_26323_MOESM7_ESM.zip]

Archive with 13 entries (13 files):
- Figure-1-d.pdf
- Figure-4-a.xlsx
- Figure-4-b.xlsx
- Figure-5-a.xlsx
- Figure-5-b.xlsx
- Sup-Figure-10.xlsx
- Sup-Figure-12-a.xlsx
- Sup-Figure-12-b.xlsx
- Sup-Figure-3-c.xlsx
- Sup-Figure-3-d.pdf
- Sup-Figure-4-a.pdf
- Sup-Figure-4-b.xlsx
- Sup-Figure-4-c.xlsx
