# Supplementary material for: Nuclear export of the pre-60S ribosomal subunit through single nuclear pores observed in real time
Source: Nat Commun. 2021 Oct 27;12:6211. doi: 10.1038/s41467-021-26323-7 (PMC8551241; doi:10.1038/s41467-021-26323-7)
Supplement: Supplementary file 7 — Source Data [file 41467_2021_26323_MOESM7_ESM.zip › Figure-4-a.xlsx]

## Sheet: Tabelle1
Dwell Time [ms]	Frequency	Probability	Probability Error
14	32	0.410256	0.0725238
28	19	0.24359	0.0558833
42	8	0.102564	0.0362619
56	9	0.115385	0.0384615
70	3	0.0384615	0.0222058
84	5	0.0641026	0.0286675
98	0	0	0
112	0	0	0
126	1	0.0128205	0.0128205
140	0	0	0
154	0	0	0
168	1	0.0128205	0.0128205
182	0	0	0
