# Supplementary material for: Nuclear export of the pre-60S ribosomal subunit through single nuclear pores observed in real time
Source: Nat Commun. 2021 Oct 27;12:6211. doi: 10.1038/s41467-021-26323-7 (PMC8551241; doi:10.1038/s41467-021-26323-7)
Supplement: Supplementary file 7 — Source Data [file 41467_2021_26323_MOESM7_ESM.zip › Figure-4-b.xlsx]

## Sheet: Tabelle1
Rotated track positions:			Histogram:
X [µm]	Y [µm]		Distance from maximum NTF2 accumulation [µm]	Frequency
-0.139	0.168		≤-1	12
0.188	-0.046		-0.95	1
-0.073	0.033		-0.9	0
0.382	-0.028		-0.85	1
0.542	-0.065		-0.8	5
0.514	0.047		-0.75	4
-0.129	-0.087		-0.7	4
-0.124	-0.048		-0.65	7
-0.17	-0.041		-0.6	2
-0.071	-0.081		-0.55	4
-0.033	0.022		-0.5	7
0.116	0.099		-0.45	12
0.125	0.014		-0.4	7
0.037	0.029		-0.35	11
0.112	0.065		-0.3	12
0.16	0.056		-0.25	17
0.199	0.025		-0.2	23
0.239	0.03		-0.15	27
0.23	0.007		-0.1	37
0.294	0.082		-0.05	37
0.258	-0.05		0	43
0.254	-0.056		0.05	60
0.165	0.066		0.1	42
0.223	0.095		0.15	26
0.154	0.07		0.2	24
0.194	-0.013		0.25	28
0.251	-0.09		0.3	28
0.271	-0.016		0.35	21
0.228	0.083		0.4	16
0.344	0.091		0.45	16
0.084	-0.081		0.5	4
0.007	-0.085		0.55	11
0.028	-0.035		0.6	6
-0.056	-0.081		0.65	5
-0.005	-0.09		0.7	9
-0.052	-0.065		0.75	3
0.033	-0.056		0.8	4
0.05	0.056		0.85	3
0.044	0.005		0.9	2
0.074	-0.098		0.95	0
0.27	-0.02		1	1
0.259	0.064		≥1	7
0.296	0.078
0.146	0.005
0.217	-0.029
0.237	0.072
0.143	0.057
-0.479	0.006
-0.394	-0.085
-0.472	-0.007
-0.366	-0.017
-0.237	-0.054
-0.18	-0.048
-0.14	0.004
-0.272	0.069
-0.179	0.049
-0.07	-0.006
-0.04	0.03
0.06	0.043
-0.49	0.008
-0.457	-0.077
-0.481	-0.052
-0.318	-0.065
-0.123	0.049
-0.252	-0.084
-0.277	-0.054
-0.226	-0.085
-0.173	-0.099
-0.187	0.035
-0.196	-0.016
-0.016	-0.008
-0.051	-0.039
-0.035	-0.092
-0.14	-0.09
-0.08	0.052
-0.138	-0.099
-0.249	-0.032
-0.162	-0.033
-0.223	-0.08
-0.184	-0.073
-0.147	-0.094
-0.142	-0.044
-0.022	0.045
0.623	0.045
0.63	0.05
0.111	0.095
0.116	0.086
0.128	0.081
0.585	0.084
-0.497	0.083
-0.398	-0.047
-0.776	0.051
-0.817	0.058
-0.737	-0.049
-0.761	-0.015
-0.83	-0.048
-0.783	-0.058
0.014	-0.076
0.047	-0.037
0.049	0.096
0.329	0.048
0.339	-0.012
0.488	-0.073
0.39	-0.088
0.505	-0.069
0.52	-0.042
0.549	-0.099
0.53	-0.084
0.583	0.043
0.842	-0.049
0.959	-0.068
1.143	0.084
-0.241	-0.033
-0.131	0.017
-0.085	-0.045
0.056	0.0005895
0.293	0.071
0.408	-0.072
0.324	-0.069
0.316	-0.046
-0.296	-0.009
-0.27	0.089
-0.194	-0.073
-0.33	-0.059
-0.395	-0.087
0.013	-0.045
-0.288	0.039
-0.149	0.08
0.02	-0.023
0.122	0.009
0.61	-0.092
-0.375	-0.054
-0.354	-0.074
-0.279	0.06
-0.281	-0.022
-0.344	-0.023
-0.409	-0.011
-0.335	0.051
0.208	0.048
0.178	0.023
0.062	0.02
0.08	0.024
0.245	0.093
0.237	0.061
-0.058	-0.066
-0.029	0.044
0.165	-0.046
-0.044	0.048
-0.199	0.086
-0.299	0.028
-0.611	0.074
-0.655	-0.003
-0.092	0.019
-0.066	-0.025
0.36	0.05
0.828	-0.044
0.895	-0.014
0.074	0.085
-0.038	0.092
-0.081	0.046
-0.063	-0.026
-0.094	-0.099
-0.105	0.045
0.068	0.011
0.051	0.018
0.055	0.017
0.098	0.046
0.197	0.024
-0.143	-0.08
0.023	-0.051
-0.209	0.054
-0.179	0.011
0.006	0.013
0.028	-0.046
-0.052	0.088
0.176	0.05
0.221	0.087
0.215	0.014
0.091	0.03
-0.227	0.003
-0.473	-0.01
-0.318	-0.062
-0.094	-0.083
-0.222	0.005
-0.249	0.007
-0.104	0.099
0.048	-0.027
0.006	0.039
-0.222	-0.007
-0.406	-0.048
-0.476	-0.048
0.091	0.051
0.285	-0.005
-0.222	0.096
0.036	0.06
0.368	0.015
0.409	0.087
0.691	0.1
1.212	0.048
-0.061	0.029
0.019	-0.002
0.028	-0.089
0.144	-0.024
0.103	-0.009
0.173	-0.078
0.128	-0.1
-0.094	0.05
-0.131	0.01
-0.027	-0.063
-0.02	-0.056
-0.177	0.03
-0.151	-0.023
-0.174	0.069
-0.195	0.045
-0.219	-0.046
0.105	-0.071
0.146	0.07
0.068	-0.056
0.373	-0.066
0.248	-0.05
0.246	-0.008
0.252	-0.097
0.241	-0.086
-0.221	0.034
-0.26	0.077
-0.229	0.038
0.159	0.002
-0.207	0.086
-0.297	0.079
-0.408	0.086
-0.416	0.078
-0.382	0.057
-0.303	-0.018
-0.326	0.038
-0.297	0.058
-0.331	0.069
-0.304	0.067
-0.247	0.091
-0.19	0.095
-0.087	0.019
-0.108	0.011
-0.021	0.043
0.069	0.088
0.055	-0.025
-0.066	0.083
-0.037	0.093
-0.019	0.015
0.079	0.033
0.089	-0.06
0.223	-0.031
0.098	-0.055
-0.002	-0.06
-0.039	-0.091
-1.809	0.085
-1.83	-0.008
-1.876	0.097
-1.921	0.031
-1.891	0.046
-1.957	0.028
-1.925	0.028
-1.917	0.0006802
-1.896	0.006
-1.751	0.065
-1.541	0.045
-1.575	-0.003
-0.667	0.095
-0.798	0.026
-0.579	0.057
-0.695	0.048
-0.527	0.097
-0.704	0.081
-0.81	-0.019
-0.955	-0.071
-0.897	0.047
-0.664	-0.076
-0.735	0.056
-0.483	0.091
-0.045	0.094
0.003	0.056
0.587	-0.004
0.684	0.044
0.672	0.024
-0.119	0.094
-0.121	-0.01
-0.164	-0.075
-0.055	0.034
-0.098	-0.044
0.013	-0.019
0.046	-0.064
0.032	-0.073
0.1	-0.1
0.12	-0.017
0.055	-0.041
0.09	0.058
0.092	0.064
0.218	-0.017
0.274	0.023
0.312	-0.028
0.501	0.067
-0.035	0.007
0.047	-0.024
0.007	-0.044
-0.169	-0.1
-0.118	0.083
-0.045	0.073
0.068	-0.02
0.179	0.061
0.253	-0.032
0.365	-0.09
0.254	-0.058
0.371	0.001
0.273	-0.046
0.023	0.054
-0.438	-0.043
-0.086	-0.053
-0.093	0.004
-0.048	-0.018
0.091	-0.017
0.003	-0.063
0.165	-0.03
0.327	0.036
0.371	0.028
0.378	0.064
0.402	0.002
0.003	-0.063
0.165	-0.03
0.327	0.036
0.371	0.028
0.378	0.064
0.402	0.002
-0.248	-0.001
-0.039	-0.098
0.268	-0.098
0.423	-0.015
0.042	0.047
0.003	0.04
-0.023	0.021
-0.042	-0.037
-0.011	-0.071
-0.008	-0.002
-0.055	0.0001814
-0.037	-0.043
-0.017	-0.098
-0.017	-0.076
0.003	-0.064
0.03	-0.079
0.021	-0.055
0.028	0.007
-0.005	0.064
-0.02	0.026
-0.018	0.044
0.018	-0.088
-0.576	-0.021
-0.564	-0.011
-0.154	-0.033
-0.036	0.009
-0.049	0.026
-0.098	-0.025
-0.027	0.006
0.029	0.024
-0.000907	0.033
-0.024	-0.024
0.2	-0.011
-0.12	-0.016
-0.229	-0.045
-0.166	-0.0008617
0.048	-0.017
0.131	-0.087
0.184	-0.086
0.311	0.006
0.297	-0.029
0.322	0.069
0.352	0.004
-0.104	-0.035
-0.124	-0.014
0.039	0.015
-0.251	0.093
0.047	-0.002
0.081	-0.021
0.12	0.092
0.264	0.032
0.296	0.02
0.429	-0.053
0.611	0.016
0.413	0.055
0.638	-0.053
0.664	-0.072
0.355	0.02
0.584	-0.079
-0.158	-0.022
-0.138	0.082
-0.091	0.067
0.018	-0.012
-0.344	0.006
-0.296	0.012
-0.084	0.053
0.066	0.03
0.099	-0.012
0.098	-0.019
0.213	0.063
0.246	0.011
0.27	0.029
-0.395	-0.052
0.024	0.091
0.301	-0.079
0.485	0.068
0.409	0.073
-0.41	-0.063
-0.137	0
0.034	-0.048
0.318	0.042
-0.358	0.014
0.103	-0.005
-0.598	0.027
-0.148	0.005
0.004	0.023
0.175	-0.067
0.138	-0.1
0.209	0.032
-0.221	-0.029
0.094	0.004
0.283	-0.016
0.291	0.003
0.29	0.024
0.308	0.077
0.01	-0.062
-0.101	0.023
0.009	-0.044
0.144	-0.086
-0.16	-0.019
0.209	-0.052
0.222	-0.066
-0.002	0.022
0.052	0.075
0.163	-0.089
0.261	-0.091
0.792	0.001
0.808	-0.026
0.654	-0.088
0.789	-0.003
0.4	-0.086
0.327	-0.032
0.314	-0.061
0.36	-0.074
0.501	-0.066
0.651	-0.08
0.018	-0.023
-0.244	-0.046
0.739	0.074
0.868	0.03
0.748	-0.041
0.418	-0.062
0.239	-0.0007256
0.305	0.037
0.312	0.096
0.317	0.05
0.231	0.025
0.212	0.07
0.057	0.026
0.003	0.063
-0.103	0.064
-0.172	-0.071
-0.231	-0.095
-0.508	0.025
-0.542	-0.084
-0.682	-0.058
-0.549	0.012
-0.47	0.033
-0.54	0.093
-0.824	0.049
-0.704	-0.045
-0.827	0.043
-0.267	0.068
-0.275	0.024
-0.075	-0.005
0.021	0.08
0.088	-0.065
0.191	-0.088
0.06	0.078
0.043	0.017
-0.039	0.028
0.143	0.018
0.051	0.02
0.05	-0.016
-0.073	0.022
0.212	0.035
0.287	0.085
0.289	0.074
0.213	0.075
0.392	-0.051
0.438	-0.065
0.474	-0.088
-0.194	0.021
-0.063	0.036
0.148	-0.026
-0.348	-0.028
-0.055	-0.022
-0.033	-0.021
0.002	-0.046
0.035	0.013
0.044	0.072
0.032	-0.045
0.055	0.029
-0.025	0.061
-0.05	0.046
0.043	-0.077
0.063	-0.015
0.124	0.028
0.12	0.03
0.153	0.058
0.228	0.037
-0.51	-0.07
0.009	-0.096
0.065	-0.03
0.059	-0.073
-0.114	0.055
-0.188	-0.095
-0.088	-0.099
-0.12	-0.1
-0.358	0.032
-0.116	0.012
0.296	0.037
0.517	0.072
-0.473	0.002
-0.412	-0.045
-0.108	0.082
0.069	0.041
0.296	0.074
0.448	0.037
0.466	0.097
0.393	0.097
-0.676	-0.031
-0.664	0.036
-0.305	-0.074
0.002	-0.08
0.325	-0.068
-0.235	-0.075
0.155	0.009
0.659	0.008
0.427	-0.08
-0.013	-0.048
0.317	-0.048
-0.637	-0.004
-0.542	0.047
-0.399	0.017
-0.225	-0.04
-0.453	-0.026
-0.037	0.041
0.24	-0.063
-0.004	0.1
-0.07	-0.016
-0.103	-0.056
0.004	0.053
0.081	0.083
0.446	0.041
0.781	0.037
0.677	-0.061
-0.121	0.099
0.505	-0.011
0.563	0.055
0.545	0.049
0.712	-0.043
0.145	0.044
0.415	0.017
1.149	0.032
1.321	0.096
1.34	0.074
1.22	0.068
1.855	0.058
-0.162	0.009
0.165	0.06
-0.123	-0.019
0.017	-0.056
-0.104	-0.081
0.425	0.094
0.686	0.007
0.788	0.03
-0.068	-0.056
0.104	0.012
-0.289	-0.079
-0.126	-0.033
-0.155	0.067
0.049	0.056
0.181	-0.054
0.316	-0.077
-0.091	0.058
-0.111	0.026
0.063	0.085
0.578	-0.016
