# Supplementary material for: Nuclear export of the pre-60S ribosomal subunit through single nuclear pores observed in real time
Source: Nat Commun. 2021 Oct 27;12:6211. doi: 10.1038/s41467-021-26323-7 (PMC8551241; doi:10.1038/s41467-021-26323-7)
Supplement: Supplementary file 7 — Source Data [file 41467_2021_26323_MOESM7_ESM.zip › Figure-5-a.xlsx]

## Sheet: Tabelle1
Dwell Time [ms]	Frequency	Probability	Probability Error
14	91	0.627586	0.1223
28	32	0.22069	0.0725238
42	10	0.0689655	0.040542
56	4	0.0275862	0.025641
70	5	0.0344828	0.0286675
84	2	0.0137931	0.0181309
98	0	0	0
112	0	0	0
126	1	0.00689655	0.0128205
140	0	0	0
154	0	0	0
168	0	0	0
182	0	0	0
			0
