# Supplementary material for: Nuclear export of the pre-60S ribosomal subunit through single nuclear pores observed in real time
Source: Nat Commun. 2021 Oct 27;12:6211. doi: 10.1038/s41467-021-26323-7 (PMC8551241; doi:10.1038/s41467-021-26323-7)
Supplement: Supplementary file 7 — Source Data [file 41467_2021_26323_MOESM7_ESM.zip › Figure-5-b.xlsx]

## Sheet: Tabelle1
Rotated track positions:			Histogram:
X [µm]	Y [µm]		Distance from maximum NTF2 accumulation [µm]	Frequency
0.016	-0.04		≤-1	0
0.284	-0.047		-0.95	0
0.284	-0.029		-0.9	0
0.071	-0.086		-0.85	0
0.056	-0.045		-0.8	1
-0.123	-0.066		-0.75	2
-0.372	0.038		-0.7	0
-0.351	0.093		-0.65	1
-0.139	-0.093		-0.6	0
0.042	-0.084		-0.55	3
-0.37	-0.009		-0.5	7
-0.187	-0.073		-0.45	4
-0.344	0.017		-0.4	7
-0.229	0.067		-0.35	20
-0.273	0.08		-0.3	23
-0.222	0.054		-0.25	34
-0.245	0.072		-0.2	51
-0.194	-0.037		-0.15	98
-0.234	-0.022		-0.1	156
-0.241	-0.061		-0.05	177
-0.129	-0.071		0	103
-0.137	-0.008		0.05	59
-0.156	0.038		0.1	28
-0.185	-0.044		0.15	9
-0.23	0.03		0.2	2
-0.275	0.077		0.25	1
-0.056	0.053		0.3	2
0.014	0.014		0.35	0
-0.08	-0.074		0.4	0
-0.059	0.077		0.45	0
-0.126	-0.016		0.5	0
-0.236	-0.049		0.55	0
-0.259	0.096		0.6	0
-0.066	-0.069		0.65	0
-0.19	-0.05		0.7	0
-0.443	-0.026		0.75	0
-0.37	0.072		0.8	0
-0.298	0.083		0.85	0
-0.336	0.041		0.9	0
-0.299	0.057		0.95	0
-0.296	0.064		≥1	0
-0.133	-0.043
-0.329	0.015
-0.316	0.015
-0.235	0.087
0.067	0.051
0.078	0.025
0.016	-0.068
-0.052	-0.088
-0.166	-0.048
-0.152	0.021
0.129	0.072
0.047	0.074
-0.005	0.048
-0.022	0.035
-0.111	0.088
-0.069	-0.09
-0.066	-0.088
0.014	-0.009
0.075	-0.006
-0.115	-0.033
-0.175	0.009
-0.053	0.01
-0.027	0.061
-0.146	0.098
0.093	-0.061
0.024	-0.035
-0.05	-0.002
-0.029	0.039
0.042	0.031
-0.069	0.075
-0.09	0.065
-0.026	0.025
-0.107	0.003
-0.251	-0.004
-0.262	-0.005
-0.171	-0.049
-0.105	0.005
-0.206	-0.002
-0.293	0.09
-0.34	0.025
-0.391	0.072
-0.536	0.003
-0.462	0.01
-0.393	-0.018
-0.307	0.075
-0.337	-0.023
-0.056	0.098
0.006	-0.078
0.015	-0.094
0.038	-0.089
-0.131	-0.05
-0.166	-0.074
-0.152	-0.028
-0.111	-0.054
-0.074	-0.087
-0.088	-0.0009904
-0.134	0.023
-0.152	0.038
-0.147	-0.013
-0.182	-0.004
-0.148	-0.063
-0.333	0.03
-0.096	0.093
-0.047	-0.016
-0.095	0.082
-0.068	-0.09
-0.082	0.096
-0.115	0.061
-0.107	0.054
-0.202	-0.055
-0.134	-0.021
-0.165	0.021
-0.026	0.077
-0.242	0.002
-0.125	-0.011
-0.291	-0.006
-0.673	0.093
0.25	0.034
0.069	-0.093
-0.097	0.081
-0.071	0.0006703
-0.085	0.047
-0.092	0.07
-0.138	-0.071
-0.069	-0.092
-0.05	-0.005
-0.133	0.091
0.133	-0.026
0.011	0.069
-0.037	-0.058
-0.067	-0.029
-0.184	-0.098
-0.186	-0.096
-0.114	-0.056
-0.114	-0.087
-0.136	-0.065
-0.183	-0.095
-0.082	-0.093
-0.122	-0.09
-0.547	0.062
0.001	-0.044
-0.178	0.062
-0.286	0.059
0.115	-0.026
-0.48	-0.09
-0.11	-0.033
-0.081	0.059
-0.094	0.084
-0.314	0.061
0.036	-0.09
-0.802	-0.038
-0.08	-0.098
-0.034	0.066
-0.118	0.077
-0.18	-0.002
-0.109	-0.048
-0.015	-0.054
-0.188	-0.048
-0.064	-0.051
-0.265	-0.06
-0.151	0.098
-0.126	0.044
-0.139	0.092
-0.103	0.086
-0.146	0.072
-0.153	0.056
-0.027	-0.051
-0.057	-0.071
-0.14	-0.061
-0.075	-0.054
-0.049	-0.029
-0.043	-0.055
-0.149	-0.066
-0.501	-0.061
-0.182	-0.06
-0.032	-0.072
-0.29	0.09
-0.119	0.088
-0.039	0.063
-0.141	0.059
0.07	0.057
-0.076	0.057
-0.045	-0.043
0.023	-0.099
-0.192	-0.055
-0.091	-0.01
-0.055	0.031
-0.075	-0.0006909
-0.147	0.041
0.127	-0.026
-0.039	-0.088
0.08	-0.072
-0.244	-0.025
-0.106	0.002
-0.13	0.01
-0.173	0.004
-0.193	0.053
-0.431	-0.052
-0.536	-0.086
-0.037	0.004
-0.258	0.088
-0.135	-0.023
-0.231	0.092
-0.322	0.009
-0.061	0.098
-0.333	0.062
-0.076	0.052
-0.129	0.069
-0.064	0.043
-0.027	0.064
-0.12	-0.08
-0.101	-0.098
-0.131	0.058
-0.176	0.007
0.019	0.04
-0.51	-0.041
0.061	0.072
-0.1	0.069
-0.038	-0.003
0.033	0.078
-0.226	-0.076
-0.26	-0.022
-0.228	-0.064
-0.226	-0.076
-0.016	0.076
-0.09	0.075
-0.13	0.003
-0.06	-0.082
-0.1	-0.091
-0.287	0.05
-0.242	-0.049
-0.358	-0.051
-0.129	-0.012
-0.052	-0.03
-0.06	-0.086
-0.072	-0.073
-0.142	0.035
-0.518	-0.03
-0.153	-0.033
-0.097	-0.097
-0.213	-0.061
-0.219	-0.042
-0.236	-0.082
-0.089	0.033
-0.104	0.078
-0.162	0.069
0.097	0.076
0.077	-0.091
-0.126	-0.089
-0.244	-0.065
0.036	-0.048
-0.185	-0.053
-0.136	0.099
-0.077	-0.041
-0.114	-0.056
-0.151	-0.054
-0.204	0.05
0.0006452	-0.024
0.011	-0.029
-0.107	-0.053
-0.083	0.063
-0.038	-0.03
-0.049	-0.081
-0.196	-0.006
-0.129	-0.037
-0.125	0.018
-0.231	-0.043
-0.073	0.042
-0.103	0.015
0.084	-0.052
-0.138	-0.026
-0.04	-0.083
-0.036	0.093
-0.142	-0.0002578
-0.1	0.016
-0.156	-0.059
-0.019	0.047
-0.05	0.024
-0.092	0.075
-0.076	0.075
-0.147	0.068
-0.082	0.077
-0.071	-0.04
-0.093	0.002
-0.164	0.067
-0.366	-0.047
-0.003	0.088
-0.114	0.005
-0.142	0.024
-0.183	-0.021
-0.067	-0.044
-0.164	-0.04
-0.05	0.016
-0.065	0.073
-0.057	0.086
-0.225	0.074
-0.129	0.092
-0.321	0.071
-0.152	-0.088
-0.097	0.052
-0.312	0.022
-0.36	-0.053
-0.139	-0.077
-0.112	0.092
0.06	0.044
0.016	-0.083
0.012	-0.042
0.083	-0.044
0.159	0.082
-0.057	-0.025
0.008	-0.061
0.019	-0.063
0.121	0.033
-0.187	0.054
-0.269	0.097
-0.292	0.008
-0.154	0.004
-0.041	0.076
-0.591	-0.095
-0.333	-0.023
-0.232	-0.018
-0.296	-0.023
-0.03	0.011
0.003	-0.016
-0.035	0.004
-0.034	0.034
-0.084	0.062
-0.125	-0.099
-0.111	-0.067
-0.104	-0.091
-0.318	-0.049
-0.075	0.091
-0.233	0.034
-0.38	0.087
-0.428	0.065
-0.398	-0.06
-0.338	-0.014
-0.102	-0.072
-0.566	0.062
-0.484	-0.011
-0.205	0.1
0.022	0.078
-0.047	-0.1
-0.236	-0.053
-0.399	0.033
-0.36	0.036
0.031	0.031
0.021	0.086
0.193	0.043
-0.1	0.013
-0.066	-0.024
-0.252	-0.039
0.002	-0.089
-0.024	-0.08
0.006	-0.006
-0.18	-0.012
-0.057	0.092
0.006	0.055
-0.417	0.09
-0.557	0.094
-0.495	0.083
-0.356	0.063
-0.359	0.003
-0.275	0.049
-0.323	-0.072
-0.4	-0.086
-0.246	0.052
-0.282	-0.055
-0.331	-0.043
-0.326	0.027
-0.169	0.071
-0.239	-0.099
-0.142	-0.082
-0.138	-0.067
-0.153	-0.056
-0.226	-0.06
-0.292	0.017
-0.29	0.064
-0.4	0.069
-0.056	0.015
0.029	-0.06
-0.029	0.046
-0.001	0.086
-0.035	0.078
-0.014	0.094
-0.015	0.081
0.034	0.007
0.03	0.078
-0.051	0.035
-0.029	-0.006
-0.067	0.08
-0.03	0.025
0.0005332	0.053
-0.036	0.09
-0.042	0.075
-0.037	0.063
-0.061	0.073
-0.037	0.014
-0.013	0.068
-0.017	0.002
-0.082	0.079
-0.042	0.079
-0.03	0.069
-0.082	0.064
-0.081	0.049
-0.059	0.015
-0.023	-0.04
-0.002	0.059
-0.043	-0.037
-0.011	-0.034
-0.0001451	-0.028
-0.052	-0.038
-0.034	-0.053
-0.029	-0.087
-0.054	-0.014
-0.061	-0.02
-0.051	-0.021
-0.049	0.026
-0.036	-0.026
-0.028	-0.062
-0.06	-0.014
-0.061	-0.048
-0.018	-0.051
-0.045	-0.028
-0.057	-0.039
-0.08	-0.01
-0.062	-0.078
-0.02	0.005
-0.013	0.018
-0.053	0.022
-0.052	-0.002
-0.011	-0.006
-0.083	-0.016
-0.096	-0.065
-0.006	-0.059
-0.031	-0.07
-0.039	-0.049
-0.036	-0.057
0.018	-0.042
-0.081	-0.043
-0.087	-0.077
0.043	-0.074
-0.19	0.071
-0.037	0.08
-0.131	0.018
0.121	-0.05
-0.13	0.074
-0.063	-0.013
-0.095	-0.037
-0.24	0.041
0.026	0.058
-0.139	-0.015
0.076	0.02
0.061	0.028
-0.049	0.09
-0.062	-0.039
0.058	-0.091
0.09	0.06
-0.018	-0.039
0.011	-0.026
-0.014	-0.066
-0.013	0.098
-0.063	-0.023
-0.015	-0.059
-0.078	-0.08
-0.038	-0.092
0.073	-0.048
-0.113	-0.048
-0.088	0.069
-0.257	-0.053
-0.289	-0.034
0.071	0.049
0.064	0.085
0.036	0.01
-0.108	0.033
-0.055	-0.04
-0.072	0.027
0.045	0.065
-0.069	-0.063
-0.125	0.028
-0.155	0.017
-0.054	0.092
-0.021	0.083
-0.085	-0.083
-0.079	-0.012
-0.02	-0.037
-0.086	-0.081
-0.078	-0.029
-0.197	0.01
-0.086	-0.006
-0.041	-0.004
-0.304	0.052
-0.031	0.093
-0.122	0.077
-0.023	0.09
-0.028	0.089
-0.053	-0.08
0.016	0.044
-0.033	-0.063
-0.543	0.078
0.009	0.094
-0.061	-0.093
-0.102	-0.091
-0.116	-0.038
-0.105	-0.083
-0.135	-0.087
-0.043	-0.077
-0.107	-0.052
-0.047	-0.059
-0.166	0.039
-0.069	0.069
-0.133	0.07
-0.092	0.1
0.013	-0.0008915
-0.105	0.074
-0.151	0.069
-0.088	-0.061
-0.052	-0.088
-0.052	-0.088
-0.052	-0.088
0.03	0.093
0.049	0.0007479
-0.113	0.027
-0.017	-0.004
-0.051	-0.043
-0.147	-0.013
-0.006	-0.035
-0.088	-0.095
-0.111	0.039
-0.021	0.054
-0.118	0.083
-0.078	-0.065
-0.179	-0.071
-0.115	-0.029
0.005	0.089
-0.305	0.037
-0.146	-0.0004555
-0.087	-0.026
-0.246	0.01
-0.22	0.069
-0.036	-0.083
-0.12	-0.046
-0.161	-0.028
-0.364	-0.039
-0.423	-0.062
-0.346	0.002
-0.025	-0.071
-0.37	-0.07
-0.089	0.059
-0.114	-0.018
-0.147	-0.048
-0.042	-0.068
-0.022	-0.04
0.078	0.052
0.047	0.085
0.045	0.021
-0.074	0.073
-0.106	-0.08
-0.216	0.089
-0.011	-0.007
-0.033	-0.04
-0.053	-7.278e-05
-0.114	0.02
-0.175	0.04
-0.175	0.04
-0.133	-0.041
-0.093	-0.021
-0.053	-7.278e-05
-0.093	-0.021
-0.135	0.06
-0.154	-0.0003622
-0.187	0.042
-0.102	0.097
-0.117	0.072
0.018	-0.053
-0.143	-0.005
-0.103	-0.087
-0.386	-0.022
-0.771	0.043
-0.792	-0.018
-0.068	0.08
-0.114	-0.079
-0.138	-0.041
-0.215	-0.089
-0.114	-0.079
-0.114	-0.079
-0.076	-0.055
-0.114	-0.079
-0.114	-0.079
-0.076	-0.055
-0.051	-0.093
-0.114	-0.079
-0.051	-0.093
-0.158	0.065
-0.116	0.048
-0.099	0.09
-0.099	0.09
-0.099	0.09
-0.099	0.09
-0.099	0.09
-0.099	0.09
-0.099	0.09
-0.116	0.048
-0.057	0.073
-0.099	0.09
-0.074	0.031
-0.074	0.031
-0.158	0.065
-0.116	0.048
-0.074	0.031
-0.158	0.065
-0.116	0.048
-0.092	-0.011
-0.2	0.083
-0.175	0.023
-0.158	0.065
-0.158	0.065
-0.116	0.048
-0.099	0.09
-0.158	0.065
-0.158	0.065
-0.099	0.09
-0.116	0.048
-0.158	0.065
-0.116	0.048
-0.175	0.023
-0.158	0.065
-0.175	0.023
-0.175	0.023
-0.116	0.048
-0.192	-0.019
-0.218	0.04
-0.088	0.096
0.05	0.064
0.052	0.000108
0.052	0.000108
-0.094	0.074
-0.015	0.01
0.109	-0.082
-0.112	0.043
-0.202	-0.003
0.033	0.09
-0.104	0.087
-0.104	0.087
-0.167	0.096
-0.047	0.013
-0.146	0.035
-0.083	0.042
-0.238	-0.007
-0.266	-0.042
-0.128	0.052
-0.187	0.028
-0.229	0.047
-0.397	-0.019
-0.174	-0.065
-0.076	-0.039
-0.263	-0.046
-0.351	-0.028
-0.102	0.022
-0.179	-0.09
-0.203	0.035
-0.165	0.009
-0.179	-0.09
-0.177	0.073
-0.093	0.086
-0.093	0.086
-0.093	0.086
-0.132	0.064
-0.171	0.042
-0.193	0.081
-0.132	0.064
-0.132	0.064
-0.193	0.081
-0.093	0.086
0.137	0.021
-0.126	0.021
-0.158	-0.033
-0.104	-0.066
-0.158	-0.033
-0.104	-0.066
-0.169	0.01
-0.137	0.066
-0.18	0.055
-0.203	-0.045
0.075	0.038
-0.16	-0.093
-0.112	-0.051
-0.154	-0.002
-0.287	0.052
-0.321	0.099
-0.055	-0.082
-0.089	-0.094
-0.134	-0.098
-0.124	0.051
-0.216	0.009
-0.171	0.008
-0.124	0.051
-0.122	0.096
-0.122	0.096
-0.213	0.099
-0.17	0.053
-0.17	0.053
-0.17	0.053
-0.035	0.003
-0.08	0.004
-0.08	0.004
-0.077	0.094
-0.079	0.049
-0.124	0.051
-0.122	0.096
-0.122	0.096
-0.077	0.094
-0.122	0.096
-0.213	0.099
-0.096	0.016
-0.129	0.074
-0.052	-0.069
-0.261	0.03
-0.297	0.037
-0.252	0.042
-0.162	0.053
-0.027	0.069
-0.167	0.099
-0.167	0.099
-0.196	-0.042
-0.156	0.008
-0.061	-0.026
-0.212	0.093
-0.094	0.027
-0.139	0.037
-0.139	0.037
-0.138	0.039
-0.081	0.071
-0.081	0.071
-0.126	0.083
-0.081	0.071
-0.126	0.083
-0.126	0.083
0.074	-0.053
-0.096	-0.069
-0.096	-0.069
0.036	-0.015
-0.086	-0.045
-0.042	-0.092
-0.042	-0.092
-0.131	0.0004968
-0.221	0.002
0.014	0.044
-0.232	-0.029
-0.194	-0.052
-0.094	-0.069
-0.057	-0.095
-0.157	-0.08
-0.052	0.002
0.044	-0.061
0.103	-0.078
-0.093	-0.048
-0.092	-0.093
-0.085	-0.038
-0.162	-0.085
-0.053	-0.006
-0.078	-0.094
-0.153	-0.024
-0.284	0.013
-0.165	-0.069
-0.083	0.097
-0.246	0.082
-0.131	-0.084
-0.029	-0.088
-0.121	-0.047
-0.121	-0.047
-0.281	0.039
0.023	-0.026
-0.118	0.087
-0.05	0.074
-0.177	-0.051
-0.033	0.027
-0.215	0.072
-0.024	0.014
-0.112	-0.025
0.007	0.048
-0.065	-0.052
0.013	-0.096
0.084	-0.041
0.0007375	0.067
-0.007	0.004
-0.038	-0.02
