# Supplementary material for: Nuclear export of the pre-60S ribosomal subunit through single nuclear pores observed in real time
Source: Nat Commun. 2021 Oct 27;12:6211. doi: 10.1038/s41467-021-26323-7 (PMC8551241; doi:10.1038/s41467-021-26323-7)
Supplement: Supplementary file 7 — Source Data [file 41467_2021_26323_MOESM7_ESM.zip › Sup-Figure-10.xlsx]

## Sheet: Tabelle1
Distance to average NTF2 accumulation [μm]		Histogram:
-0.0238196		Distance to average NTF2 accumulation [μm]	Frequency
-0.0378196		-0.1	0
0.00218039		-0.09	0
-0.0208196		-0.08	0
0.0171804		-0.07	0
-0.00281961		-0.06	3
0.0901804		-0.05	4
0.0571804		-0.04	22
0.000180392		-0.03	26
-0.0168196		-0.02	33
-0.0158196		-0.01	28
0.00118039		0	31
-0.0148196		0.01	29
-0.0248196		0.02	28
0.0131804		0.03	9
-0.0448196		0.04	2
-0.00781961		0.05	5
0.0701804		0.06	7
-0.0168196		0.07	6
-0.0408196		0.08	10
-0.00281961		0.09	2
0.000180392		0.1	5
-0.0368196		0.11	2
0.0651804		0.12	2
-0.0478196		0.13	0
-0.0598196		0.14	1
-0.0458196		≥0.15	0
0.0121804
0.0641804
-0.00981961
0.00818039
-0.0288196
-0.0218196
0.00118039
-0.0248196
0.0111804
0.0121804
-0.00181961
0.0421804
-0.0228196
0.13118
0.0781804
-0.0128196
-0.0218196
0.0761804
-0.0348196
-0.0648196
-0.00481961
0.000180392
0.0721804
-0.0338196
-0.0168196
-0.0428196
-0.0468196
-0.00781961
0.00318039
-0.00181961
0.0121804
0.0881804
-0.000819608
-0.00981961
0.0741804
0.0111804
0.0501804
-0.0168196
-0.00181961
-0.0108196
0.0151804
0.0561804
0.00818039
-0.0448196
-0.00481961
-0.0288196
-0.0268196
-0.0248196
-0.0368196
-0.0458196
-0.0148196
0.0111804
0.0101804
0.0231804
0.0101804
-0.000819608
0.0211804
0.0111804
-0.0118196
0.0281804
-0.0398196
-0.0268196
-0.0248196
0.0101804
-0.0128196
-0.0318196
-0.0328196
0.0281804
-0.0298196
0.0151804
0.0431804
0.00418039
0.0681804
-0.0258196
-0.0378196
-0.0218196
-0.00481961
-0.0288196
-0.00581961
-0.0178196
-0.0158196
-0.0248196
0.0931804
-0.0348196
-0.00681961
0.00318039
0.00518039
0.00218039
0.0991804
0.00918039
0.00118039
-0.00181961
0.00518039
0.0751804
0.00618039
-0.0138196
-0.0438196
0.0131804
0.0661804
-0.0418196
0.0511804
-0.0308196
-0.0238196
0.0271804
-0.00581961
-0.00481961
0.00518039
-0.0218196
-0.0108196
-0.0498196
0.0151804
0.0231804
-0.0218196
0.00518039
0.0151804
0.0401804
-0.0458196
-0.0428196
0.00718039
-0.0118196
-0.00881961
-0.00981961
-0.0388196
-0.0128196
-0.0328196
0.0781804
-0.0298196
-0.0398196
0.00818039
0.0871804
0.0991804
0.00118039
-0.00981961
-0.0448196
0.0101804
-0.0138196
0.0131804
0.0471804
0.0201804
0.00818039
-0.0158196
-0.0448196
0.00318039
0.0671804
0.0371804
-0.0278196
0.0741804
-0.0408196
-0.0268196
-0.0178196
0.11818
0.0581804
-0.000819608
-0.0468196
0.000180392
-0.0448196
-0.0248196
0.0131804
-0.00781961
0.10118
0.10318
-0.0388196
-0.0368196
0.11518
0.0711804
-0.0278196
-0.00981961
0.0121804
0.0591804
-0.0308196
0.0191804
-0.0448196
-0.0248196
-0.0378196
-0.0328196
-0.0208196
0.0451804
0.0211804
0.0381804
-0.00881961
-0.0118196
-0.00881961
0.0211804
0.00818039
0.0171804
-0.0208196
-0.0178196
-0.0318196
-0.0358196
0.0901804
-0.0188196
0.00218039
0.0581804
0.00318039
-0.0528196
-0.00281961
-0.0498196
-0.0568196
0.0151804
-0.00381961
-0.00181961
-0.0348196
-0.0358196
-0.0508196
0.0191804
-0.0268196
-0.0388196
0.0161804
-0.0608196
-0.0628196
-0.0418196
-0.0238196
-0.0328196
-0.0148196
-0.0188196
-0.00881961
-0.0158196
-0.0378196
-0.0478196
0.0661804
-0.0188196
-0.0268196
0.0101804
0.0151804
-0.0238196
-0.0178196
0.0721804
0.00118039
