# Supplementary material for: Nuclear export of the pre-60S ribosomal subunit through single nuclear pores observed in real time
Source: Nat Commun. 2021 Oct 27;12:6211. doi: 10.1038/s41467-021-26323-7 (PMC8551241; doi:10.1038/s41467-021-26323-7)
Supplement: Supplementary file 7 — Source Data [file 41467_2021_26323_MOESM7_ESM.zip › Sup-Figure-12-a.xlsx]

## Sheet: Tabelle1
	Export/min
Without LMB	0.912601
50 min LMB	0.374953
120 min LMB	0.1287
