# Supplementary material for: Nuclear export of the pre-60S ribosomal subunit through single nuclear pores observed in real time
Source: Nat Commun. 2021 Oct 27;12:6211. doi: 10.1038/s41467-021-26323-7 (PMC8551241; doi:10.1038/s41467-021-26323-7)
Supplement: Supplementary file 7 — Source Data [file 41467_2021_26323_MOESM7_ESM.zip › Sup-Figure-12-b.xlsx]

## Sheet: Tabelle1
Rotated track positions:			Histogramme:
X [µm]	Y [µm]		Distance from maximum NTF2 accumulation [µm]	Frequency
0.086	-0.094		≤-1	2
-0.111	0.039		-0.95	0
-0.098	-0.031		-0.9	1
-0.556	0.072		-0.85	1
-0.008	-0.06		-0.8	1
-0.149	-0.08		-0.75	1
-0.19	-0.019		-0.7	1
-0.096	0.069		-0.65	3
0.005	0.038		-0.6	1
-0.016	0.08		-0.55	1
-0.106	0.079		-0.5	3
-0.087	-0.058		-0.45	1
-0.019	-0.048		-0.4	2
-0.148	-0.023		-0.35	3
-0.065	-0.034		-0.3	5
0.038	0.09		-0.25	7
-0.152	-0.1		-0.2	12
-0.164	-0.097		-0.15	27
-0.086	0.097		-0.1	54
0.033	-0.038		-0.05	32
-0.158	-0.081		0	20
-0.006	0.045		0.05	6
-0.05	-0.043		0.1	1
-0.041	-0.067		0.15	0
-0.137	-0.085		0.2	0
-0.125	0.011		0.25	0
-0.076	-0.077		0.3	0
-0.363	-0.093		0.35	0
0.048	0.029		0.4	0
-0.255	0.074		0.45	0
-0.187	0.1		0.5	0
-0.036	0.08		0.55	0
-0.108	-0.063		0.6	0
-0.094	-0.078		0.65	0
-0.096	-0.094		0.7	0
-0.208	-0.042		0.75	0
-0.059	0.089		0.8	0
-0.069	0.052		0.85	0
-0.138	0.084		0.9	0
-0.138	0.085		0.95	0
0.03	-0.054		≥1	0
-0.328	-0.038
-0.261	0.042
-0.502	-0.074
-0.444	-0.035
-0.509	0.052
-0.117	-0.063
-0.138	-0.062
-0.092	-0.1
-0.325	0.029
-0.317	-0.055
-0.194	-0.072
-0.098	0.056
-0.046	-0.007
-0.076	-0.008
-0.294	0.062
-0.127	0.052
-0.128	-0.095
-0.001	-0.037
-0.284	0.028
-0.018	-0.088
-0.019	0.074
-0.072	0.076
-0.263	-0.035
-0.076	-0.021
-0.162	-0.071
-0.526	0.054
-0.604	-0.038
-0.137	-0.093
-0.172	-0.089
-0.14	-0.07
-0.121	-0.0009553
-0.173	0.016
-0.123	-0.004
-0.111	-0.032
-0.081	-0.041
-0.13	0.02
-0.388	0.047
-0.214	0.027
-0.047	0.031
-0.023	0.099
-0.17	-0.009
-0.113	-0.067
-1.07	0.024
-1.032	0.014
-0.948	0.02
-0.818	0.051
-0.875	0.1
-0.758	0.083
-0.675	0.023
-0.666	-0.021
-0.713	-0.035
-0.696	-0.072
-0.472	0.008
-0.396	0.028
-0.424	0.079
-0.052	0.014
-0.043	-0.047
-0.142	-0.008
-0.302	0.028
-0.342	0.011
-0.261	0.029
-0.216	-0.024
-0.091	-0.063
-0.111	-0.023
-0.08	-0.013
-0.033	-0.044
-0.02	-0.074
-0.048	-0.088
-0.149	0.093
-0.206	0.032
-0.111	0.04
-0.255	0.018
-0.241	0.035
-0.119	0.028
-0.211	-0.016
-0.192	0.0006864
-0.226	0.064
-0.198	0.037
-0.192	0.054
-0.159	0.071
-0.132	0.066
-0.133	0.044
-0.169	0.019
-0.224	0.018
-0.18	-0.001
-0.168	0.025
-0.142	0.056
-0.207	0.013
-0.123	0.024
-0.132	0.072
-0.167	0.054
-0.149	0.059
-0.102	0.058
-0.098	0.096
-0.163	0.098
-0.138	0.062
-0.131	0.035
-0.107	0.052
-0.051	0.061
-0.08	0.071
-0.068	0.098
-0.131	0.078
-0.11	0.099
-0.172	0.07
-0.121	0.079
-0.15	0.038
-0.111	0.047
-0.104	0.07
-0.168	0.029
-0.155	0.045
-0.126	0.005
-0.142	0.053
-0.078	0.05
-0.104	0.044
-0.111	0.068
-0.127	0.045
-0.162	0.075
-0.141	0.064
-0.224	0.067
-0.213	0.082
-0.034	-0.074
-0.08	-0.021
-0.029	-0.024
-0.137	0.074
-0.136	0.084
-0.14	-0.017
-0.241	0.008
-0.167	-0.091
-0.132	-0.073
-0.18	-0.017
-0.14	-0.064
-0.071	-0.022
-0.089	0.025
-0.18	-0.017
-0.123	0.076
-0.096	0.031
-0.037	-0.09
-0.071	-0.081
-0.083	-0.01
-0.146	0.064
-0.103	0.044
0.029	0.011
-0.096	-0.069
-0.021	0.02
