# Supplementary material for: Nuclear export of the pre-60S ribosomal subunit through single nuclear pores observed in real time
Source: Nat Commun. 2021 Oct 27;12:6211. doi: 10.1038/s41467-021-26323-7 (PMC8551241; doi:10.1038/s41467-021-26323-7)
Supplement: Supplementary file 7 — Source Data [file 41467_2021_26323_MOESM7_ESM.zip › Sup-Figure-3-c.xlsx]

## Sheet: Tabelle1
	100 nmol/L LMB			50 nmol/L LMB			Control
Time after addition of LMB [min]	Normalised nuclear intensity	Standard error of the mean		Normalised nuclear intensity	Standard error of the mean		Normalised nuclear intensity	Standard error of the mean
0	1	0		1	0		1	0
10	0.99392	0.02785		0.94966	0.00422		1.03176	0.0255
20	0.95851	0.02887		0.92675	0.02416		1.00169	0.02199
30	0.95926	0.02422		0.91745	0.01117		0.96838	0.01284
40	0.96301	0.02371		0.93203	0.01531		0.9645	0.01747
50	0.99532	0.02883		0.96694	0.01055		0.94993	0.03245
60	1.00909	0.02696		0.98294	0.01909		0.95804	0.03747
70	1.04568	0.00774		1.02554	0.01684		0.98872	0.03828
80	1.12749	0.01304		1.08278	0.01918		0.95946	0.02385
90	1.14555	0.0162		1.13742	0.02204		0.96889	0.02605
100	1.16058	0.01428		1.17195	0.0156		1.00849	0.02686
110	1.20353	0.01769		1.17235	0.01928		1.01049	0.01515
120	1.2282	0.01196		1.22436	0.018		1.01927	0.0294
130	1.22957	0.01806		1.221	0.02833		1.01632	0.02426
140	1.24803	0.02069		1.25908	0.01777		0.98324	0.03671
150	1.27727	0.01984		1.27115	0.03609		1.00327	0.02805
160	1.29051	0.02279		1.27506	0.0185		0.98803	0.01933
170	1.30259	0.02416		1.27301	0.02997		1.02263	0.01975
