# Supplementary material for: Nuclear export of the pre-60S ribosomal subunit through single nuclear pores observed in real time
Source: Nat Commun. 2021 Oct 27;12:6211. doi: 10.1038/s41467-021-26323-7 (PMC8551241; doi:10.1038/s41467-021-26323-7)
Supplement: Supplementary file 7 — Source Data [file 41467_2021_26323_MOESM7_ESM.zip › Sup-Figure-4-b.xlsx]

## Sheet: Tabelle1
time [s]	normalized intensity of recovery	SD recovery
0	0.284	0.079
0.094	0.483	0.049
0.188	0.592	0.065
0.282	0.637	0.065
0.376	0.706	0.064
0.47	0.71	0.066
0.563	0.765	0.075
0.657	0.784	0.075
0.751	0.781	0.083
0.845	0.778	0.077
0.939	0.76	0.048
1.033	0.824	0.059
1.127	0.848	0.085
1.221	0.795	0.093
1.315	0.826	0.052
1.409	0.83	0.076
1.503	0.847	0.055
1.596	0.85	0.075
1.69	0.876	0.059
1.784	0.873	0.089
1.878	0.864	0.075
1.972	0.892	0.074
2.066	0.846	0.073
2.16	0.893	0.086
2.254	0.851	0.064
2.348	0.859	0.082
2.442	0.859	0.087
2.535	0.872	0.047
2.629	0.889	0.098
2.723	0.874	0.064
2.817	0.885	0.077
2.911	0.917	0.075
3.005	0.884	0.079
3.099	0.921	0.092
3.193	0.896	0.063
3.287	0.896	0.072
3.381	0.877	0.045
3.475	0.939	0.089
3.568	0.884	0.079
3.662	0.913	0.084
3.756	0.927	0.087
3.85	0.894	0.107
3.944	0.871	0.084
4.038	0.903	0.05
4.132	0.918	0.077
4.226	0.907	0.066
4.32	0.98	0.095
4.414	0.931	0.087
4.508	0.909	0.097
4.601	0.89	0.106
4.695	0.94	0.057
4.789	0.906	0.078
4.883	0.899	0.071
4.977	0.887	0.098
5.071	0.923	0.056
5.165	0.943	0.087
5.259	0.865	0.053
5.353	0.937	0.075
5.447	0.909	0.113
5.541	0.982	0.1
5.634	0.903	0.085
5.728	0.926	0.082
5.822	0.939	0.038
5.916	0.924	0.088
6.01	0.898	0.087
6.104	0.903	0.071
6.198	0.904	0.067
6.292	0.913	0.075
6.386	0.887	0.073
6.48	0.906	0.059
6.573	0.89	0.071
6.667	0.924	0.081
6.761	0.895	0.085
6.855	0.908	0.045
6.949	0.908	0.065
7.043	0.926	0.108
7.137	0.922	0.114
7.231	0.924	0.096
7.325	0.912	0.062
7.419	0.93	0.09
7.513	0.929	0.071
7.606	0.903	0.082
7.7	0.897	0.069
7.794	0.91	0.07
7.888	0.954	0.054
7.982	0.903	0.107
8.076	0.936	0.096
8.17	0.906	0.076
8.264	0.934	0.107
8.358	0.911	0.105
8.452	0.944	0.076
8.546	0.911	0.085
8.639	0.955	0.111
8.733	0.932	0.097
8.827	0.924	0.075
8.921	0.909	0.087
9.015	0.961	0.064
9.109	0.928	0.063
9.203	0.941	0.117
9.297	0.944	0.076
9.391	0.931	0.069
9.485	0.905	0.084
9.579	0.911	0.07
9.672	0.951	0.103
9.766	0.933	0.097
9.86	0.89	0.092
9.954	0.912	0.069
10.048	0.916	0.079
10.142	0.873	0.068
10.236	0.939	0.078
10.33	0.923	0.079
10.424	0.927	0.046
10.518	0.945	0.094
10.612	0.935	0.073
10.705	0.912	0.098
10.799	0.935	0.113
10.893	0.95	0.087
10.987	0.922	0.076
11.081	0.915	0.097
11.175	0.904	0.072
11.269	0.969	0.078
11.363	0.978	0.134
11.457	0.931	0.083
11.551	0.973	0.089
11.644	0.926	0.099
11.738	0.919	0.055
11.832	0.948	0.075
11.926	0.929	0.076
12.02	0.916	0.059
12.114	0.943	0.137
12.208	0.976	0.084
12.302	0.906	0.092
12.396	0.929	0.095
12.49	0.958	0.091
12.584	0.91	0.092
12.677	0.943	0.108
12.771	0.909	0.096
12.865	0.918	0.107
12.959	0.947	0.062
13.053	0.925	0.088
13.147	0.945	0.097
13.241	0.953	0.073
13.335	0.907	0.061
13.429	0.932	0.094
13.523	0.916	0.12
13.617	0.903	0.064
13.71	0.955	0.114
13.804	0.945	0.103
13.898	0.923	0.061
13.992	0.97	0.092
14.086	0.951	0.111
14.18	0.933	0.086
14.274	0.901	0.071
14.368	0.942	0.11
14.462	0.947	0.1
14.556	0.938	0.071
14.65	0.94	0.095
14.743	0.945	0.105
14.837	0.921	0.1
14.931	0.918	0.101
15.025	0.929	0.086
15.119	0.935	0.094
15.213	0.948	0.092
15.307	0.953	0.089
15.401	0.959	0.074
15.495	0.9	0.054
15.589	0.899	0.089
15.682	0.935	0.083
15.776	0.922	0.081
15.87	0.918	0.084
15.964	0.983	0.1
16.058	0.927	0.082
16.152	0.92	0.051
16.246	0.934	0.1
16.34	0.93	0.097
16.434	0.908	0.071
16.528	0.975	0.084
16.622	0.899	0.065
16.715	0.949	0.087
16.809	0.965	0.103
16.903	0.94	0.09
16.997	0.923	0.069
17.091	0.948	0.101
17.185	0.941	0.092
17.279	0.952	0.107
17.373	0.945	0.078
17.467	0.95	0.074
17.561	0.945	0.133
17.655	0.934	0.066
17.748	0.953	0.089
17.842	0.938	0.085
17.936	0.955	0.122
18.03	0.94	0.14
18.124	0.943	0.114
18.218	0.944	0.103
18.312	0.949	0.082
18.406	0.944	0.085
18.5	0.946	0.092
18.594	1.008	0.108
18.688	0.95	0.083
18.781	0.926	0.092
18.875	0.919	0.071
18.969	0.956	0.126
19.063	0.938	0.083
19.157	0.993	0.109
19.251	0.958	0.113
19.345	0.923	0.096
19.439	0.937	0.102
19.533	0.918	0.049
19.627	0.958	0.089
19.72	0.943	0.075
19.814	0.934	0.077
19.908	0.924	0.095
20.002	0.953	0.102
20.096	0.929	0.089
20.19	0.992	0.073
20.284	0.935	0.085
20.378	0.947	0.076
20.472	0.964	0.073
20.566	0.924	0.111
20.66	0.957	0.063
20.753	0.96	0.085
20.847	0.932	0.076
20.941	0.949	0.098
21.035	0.921	0.087
21.129	0.954	0.109
21.223	0.902	0.105
21.317	0.921	0.096
21.411	0.935	0.094
21.505	0.99	0.13
21.599	0.938	0.151
21.693	0.954	0.094
21.786	0.915	0.103
21.88	0.934	0.086
21.974	0.948	0.098
22.068	0.913	0.081
22.162	0.91	0.089
22.256	0.934	0.115
22.35	0.97	0.071
22.444	0.927	0.077
22.538	0.943	0.07
22.632	0.954	0.105
22.726	0.936	0.083
22.819	0.928	0.119
22.913	0.928	0.098
23.007	0.933	0.103
23.101	0.926	0.096
23.195	0.927	0.089
23.289	0.932	0.094
23.383	0.96	0.071
23.477	0.942	0.107
23.571	0.911	0.094
23.665	0.926	0.089
23.758	0.934	0.055
23.852	0.961	0.111
23.946	0.899	0.049
24.04	0.923	0.092
24.134	0.931	0.102
24.228	0.948	0.079
24.322	0.914	0.105
24.416	0.933	0.052
24.51	0.953	0.122
24.604	0.969	0.069
24.698	0.952	0.118
24.791	0.931	0.099
24.885	0.892	0.069
24.979	0.956	0.092
25.073	0.933	0.111
25.167	0.939	0.089
25.261	0.924	0.079
25.355	0.938	0.084
25.449	0.951	0.104
25.543	0.946	0.101
25.637	0.96	0.093
25.731	0.951	0.12
25.824	0.916	0.08
25.918	0.927	0.08
26.012	0.937	0.111
26.106	0.927	0.086
26.2	0.934	0.072
26.294	0.917	0.095
26.388	0.929	0.079
26.482	0.917	0.082
26.576	0.934	0.128
26.67	0.928	0.08
26.764	0.937	0.132
26.857	0.945	0.086
26.951	0.929	0.095
27.045	0.922	0.072
27.139	0.935	0.097
27.233	0.987	0.13
27.327	0.939	0.118
27.421	0.938	0.1
27.515	0.941	0.09
27.609	0.912	0.11
27.703	0.925	0.109
27.797	0.973	0.107
27.89	0.957	0.091
27.984	0.949	0.09
28.078	0.968	0.084
28.172	0.943	0.091
28.266	0.951	0.105
28.36	0.935	0.095
28.454	0.975	0.102
28.548	0.923	0.098
28.642	0.913	0.079
28.736	0.938	0.092
28.829	0.924	0.085
28.923	0.938	0.101
29.017	0.995	0.109
29.111	0.936	0.086
29.205	0.941	0.094
29.299	0.941	0.095
29.393	0.94	0.073
29.487	0.926	0.06
29.581	0.973	0.084
29.675	0.904	0.081
29.769	0.991	0.103
29.862	0.923	0.086
29.956	0.918	0.065
30.05	0.969	0.088
30.144	0.951	0.08
30.238	0.934	0.045
30.332	0.967	0.091
30.426	0.95	0.059
30.52	0.958	0.076
30.614	0.93	0.08
30.708	0.925	0.055
30.802	0.938	0.062
30.895	0.979	0.088
30.989	0.982	0.096
31.083	0.935	0.097
31.177	0.952	0.124
31.271	0.922	0.116
31.365	0.962	0.087
31.459	0.956	0.133
31.553	0.984	0.122
31.647	0.982	0.111
31.741	0.916	0.1
31.835	0.935	0.077
31.928	0.995	0.111
32.022	0.964	0.099
32.116	0.958	0.099
32.21	0.976	0.094
32.304	0.871	0.092
