# Supplementary material for: Nuclear export of the pre-60S ribosomal subunit through single nuclear pores observed in real time
Source: Nat Commun. 2021 Oct 27;12:6211. doi: 10.1038/s41467-021-26323-7 (PMC8551241; doi:10.1038/s41467-021-26323-7)
Supplement: Supplementary file 7 — Source Data [file 41467_2021_26323_MOESM7_ESM.zip › Sup-Figure-4-c.xlsx]

## Sheet: Tabelle1
MSD [µm^2]	standard deviation
0	0
0.818644	1.24719
1.02562	1.46177
1.23695	1.85713
1.42493	2.25376
2.48078	5.2386
